# Supplementary material for: Retinoic acid, an essential component of the roof plate organizer, promotes the spatiotemporal segregation of dorsal neural fates
Source: Development. 2024 Sep 30;151(19):dev202973. doi: 10.1242/dev.202973 (PMC11463963; doi:10.1242/dev.202973)
Supplement: Table S1. — The most prominently expressed genes in the UMAP presented in Fig. 1 (20 clusters) are presented. [file develop-151-202973-TableS1.xlsx]

## Sheet: Sheet 1
Table S1 - Top 20 genes in all clusters
Gene	LOC_translated	Cluster	Cell Type	avg_log2FC	Adjusted P-value	Percentage cells expressing the gene in the cluster
GSX2		0	dp4-6	1.11602	0	0.699
SLC1A3		0	dp4-6	1.27514	1.23323e-292	0.944
SOX21		0	dp4-6	1.55763	6.08739e-272	0.993
LOC107324487		0	dp4-6	1.28716	3.20733e-222	0.989
PTN		0	dp4-6	1.36615	9.32364e-220	0.983
HMGB2		0	dp4-6	1.59894	3.09777e-218	0.994
LOC107325741	TUBA1B chain-like	0	dp4-6	1.19663	1.28663e-217	0.999
CDCA7		0	dp4-6	0.770845	1.31462e-209	0.683
GAS1		0	dp4-6	1.19626	4.39049e-209	0.991
HMGB3		0	dp4-6	0.715707	1.38853e-207	1
NPPC		0	dp4-6	1.11846	1.62849e-206	0.814
CKAP2		0	dp4-6	1.27936	1.38244e-201	0.923
WNT4		0	dp4-6	1.23222	1.10536e-197	0.946
CCND1		0	dp4-6	1.06723	1.00957e-196	0.994
CDK1		0	dp4-6	1.23088	1.28795e-195	0.936
NASP		0	dp4-6	1.02308	2.46202e-189	0.998
CDCA8		0	dp4-6	1.02504	2.91744e-187	0.983
LOC107324657		0	dp4-6	1.03569	8.5067e-187	0.976
HMGN2		0	dp4-6	0.887051	4.28003e-186	0.994
TUBB4B		0	dp4-6	0.87055	4.74298e-186	0.996
MKI67		1	NEP	2.1761	0	0.992
NUSAP1		1	NEP	1.71139	0	0.973
SGO1		1	NEP	1.43002	0	0.96
LOC107312618		1	NEP	1.12654	0	0.841
MXD3		1	NEP	1.01842	0	0.841
FBXO5		1	NEP	0.807394	0	0.814
LOC107312630		1	NEP	0.773972	0	0.743
KIF18A		1	NEP	0.90427	1.28112e-298	0.785
AURKA		1	NEP	1.38837	5.28129e-295	0.935
TK1		1	NEP	1.2565	6.19673e-277	0.962
LOC107312605		1	NEP	0.545373	8.65038e-275	0.624
INCENP		1	NEP	1.33017	5.0108e-274	0.948
LOC107312548		1	NEP	0.531082	1.51695e-273	0.578
LOC107312371		1	NEP	3.21421	1.55636e-273	0.996
MIS18BP1		1	NEP	0.988545	8.57999e-273	0.823
LOC107312531		1	NEP	1.81694	1.0709e-271	0.958
LOC107312569		1	NEP	1.10359	1.47577e-266	0.916
LOC107312585		1	NEP	2.54676	2.34385e-259	0.992
KIF2C		1	NEP	1.08351	1.34491e-255	0.912
HMMR		1	NEP	0.89332	6.78631e-255	0.772
ID3		2	dp1-3	2.30114	0	0.973
MSX2		2	dp1-3	1.17389	0	0.754
WNT1		2	dp1-3	0.710924	0	0.522
OLIG3		2	dp1-3	1.86326	2.08687e-301	0.995
ZIC2		2	dp1-3	1.31002	1.10045e-266	0.98
LOC107307993	ZIC5	2	dp1-3	0.694097	1.61161e-246	0.764
MSX1		2	dp1-3	1.57884	6.49119e-216	0.992
ZIC1		2	dp1-3	1.40409	3.3168e-185	0.995
HEYL		2	dp1-3	0.855411	2.85176e-178	0.654
CXCR4		2	dp1-3	1.10362	1.46964e-176	0.941
CMTM8		2	dp1-3	1.00035	2.59351e-176	0.946
LOC107324440		2	dp1-3	1.06718	1.38498e-162	0.959
ID1		2	dp1-3	1.58197	3.36061e-161	0.959
LOC107311754		2	dp1-3	0.59639	4.99259e-160	0.646
LOC107325625		2	dp1-3	0.833506	1.13162e-154	0.995
ATOH1		2	dp1-3	0.753272	2.79212e-154	0.6
LFNG		2	dp1-3	1.17607	1.09395e-153	0.997
RFX4		2	dp1-3	1.04998	1.26782e-153	0.949
WLS		2	dp1-3	0.87934	1.0276e-151	0.988
PBK		2	dp1-3	1.0724	2.74778e-146	0.919
FGFBP3		3	dp6/vp0/vp1	2.8326	0	0.989
LGR5		3	dp6/vp0/vp1	1.69657	0	0.923
WNT7A		3	dp6/vp0/vp1	0.714179	6.56439e-286	0.605
FZD7		3	dp6/vp0/vp1	1.33265	4.37612e-275	0.925
SP8		3	dp6/vp0/vp1	0.73156	3.08831e-255	0.651
CXCL14		3	dp6/vp0/vp1	1.10911	7.78413e-248	0.787
WNT7B		3	dp6/vp0/vp1	0.596799	1.08617e-213	0.535
LOC107310310		3	dp6/vp0/vp1	1.11034	9.1052e-213	0.746
SCUBE2		3	dp6/vp0/vp1	1.00459	2.15617e-212	0.785
TSPAN3		3	dp6/vp0/vp1	1.22312	2.4603e-208	0.991
EGF		3	dp6/vp0/vp1	1.04511	2.57528e-204	0.903
NRARP		3	dp6/vp0/vp1	1.51184	1.55813e-203	1
PAX6		3	dp6/vp0/vp1	1.13497	1.82116e-203	0.886
FGFR3		3	dp6/vp0/vp1	1.45936	3.05734e-201	0.994
PROCA1		3	dp6/vp0/vp1	0.818233	2.13312e-176	0.77
LOC107314688		3	dp6/vp0/vp1	1.26032	7.2411e-176	0.915
PTPRZ1		3	dp6/vp0/vp1	1.14304	6.67524e-160	0.991
FABP7		3	dp6/vp0/vp1	1.36916	1.75302e-157	1
FOXB1		3	dp6/vp0/vp1	0.659166	2.03843e-156	0.627
SFRP1		3	dp6/vp0/vp1	1.31149	4.27461e-156	0.864
CBLN1		4	dp1 late	2.65248	0	1
LHX9		4	dp1 late	2.30652	0	0.995
WNT16		4	dp1 late	1.84969	0	0.781
GPR149		4	dp1 late	1.46085	0	0.773
LOC116653953		4	dp1 late	1.41289	0	0.855
LHX2		4	dp1 late	1.17816	0	0.607
CHRDL1		4	dp1 late	1.17278	0	0.683
EVX2		4	dp1 late	1.10733	0	0.746
GRM8		4	dp1 late	0.883269	0	0.628
HEPACAM2		4	dp1 late	0.750997	0	0.519
ADCYAP1		4	dp1 late	2.26854	2.67074e-300	0.992
C1QTNF4		4	dp1 late	0.895703	2.95115e-299	0.672
KCNT1		4	dp1 late	1.5163	2.81101e-295	0.926
NRN1		4	dp1 late	2.27603	1.85757e-290	1
CHST1		4	dp1 late	1.33664	3.45446e-285	0.831
ATOH1		4	dp1 late	2.5783	3.17803e-270	0.836
CASS4		4	dp1 late	1.67686	2.85941e-253	0.967
HCRT		4	dp1 late	2.37588	1.13375e-238	0.918
C8H1orf53		4	dp1 late	2.32332	4.77172e-229	0.995
UNCX		4	dp1 late	1.86254	8.12661e-220	0.986
PTF1A		5	dp4	2.35847	1.11564e-273	0.619
SMOC1		5	dp4	1.84494	1.46978e-186	0.963
ASCL1		5	dp4	2.38491	1.4197e-167	0.926
DLL1		5	dp4	1.04341	2.68499e-141	0.738
BTG1		5	dp4	1.48836	4.41711e-113	1
HSPB8		5	dp4	1.25452	4.51381e-111	0.738
JAG2		5	dp4	1.69746	9.93414e-103	0.713
PCDH19		5	dp4	1.13516	7.04115e-96	0.918
BTG2		5	dp4	1.6014	3.6237e-92	0.98
LOC107317839	HES6-like	5	dp4	1.71582	9.74767e-91	0.988
SSTR2		5	dp4	0.665438	9.49614e-90	0.574
LRRN1		5	dp4	1.33393	1.46384e-81	0.988
PRDM13		5	dp4	1.36932	2.42561e-81	0.697
NCALD		5	dp4	0.993936	3.74251e-77	0.738
SERTAD4		5	dp4	1.03963	3.85802e-74	0.615
NIN		5	dp4	1.2759	4.46204e-74	0.922
GADD45G		5	dp4	2.07355	2.97637e-69	0.75
VIM		5	dp4	0.819932	6.96136e-69	1
LOC107318000		5	dp4	1.72323	7.854e-69	0.967
ZC3H12C		5	dp4	0.942532	1.1089e-68	0.807
HMX3		6	dI2	2.21259	0	0.708
HMX2		6	dI2	1.90985	0	0.659
TFAP2A		6	dI2	1.63775	9.73497e-248	0.919
LHX5		6	dI2	1.55913	3.9995e-246	0.867
LOC116654252		6	dI2	1.68835	8.69321e-245	0.899
POU4F2		6	dI2	0.977157	3.60266e-242	0.636
LHX1		6	dI2	2.2705	6.39077e-233	0.96
LOC107321210		6	dI2	1.23758	8.77763e-230	0.783
PRICKLE1		6	dI2	1.04242	2.03218e-212	0.604
FOXD3		6	dI2	1.79051	1.14992e-202	0.592
TFAP2B		6	dI2	1.82609	4.20152e-195	0.87
NGFR		6	dI2	1.51828	9.62851e-166	0.991
CRLF1		6	dI2	0.64105	7.28141e-147	0.604
LOC107316810	HEG1	6	dI2	1.12796	1.31724e-145	0.838
SNAP91		6	dI2	0.811591	1.36224e-140	0.578
MINAR1		6	dI2	1.03064	3.21393e-135	0.786
NHLH2		6	dI2	1.77632	7.98042e-134	0.994
PID1		6	dI2	0.510294	9.10489e-124	0.512
NEFL		6	dI2	1.47101	1.25536e-122	0.977
LOC107320133		6	dI2	1.43573	1.68574e-122	0.997
PAX2		7	dI4	2.59826	0	0.942
TFAP2E		7	dI4	1.33678	0	0.893
GRPR		7	dI4	0.884966	0	0.502
SKOR1		7	dI4	0.666137	0	0.564
TFAP2B		7	dI4	2.89858	1.3857e-230	1
LHX5		7	dI4	1.70733	2.34242e-220	0.987
TFAP2A		7	dI4	1.98137	3.45109e-211	0.982
GAD1		7	dI4	0.915467	1.49985e-206	0.516
LOC107321210		7	dI4	1.14355	2.70379e-184	0.876
SLC6A5		7	dI4	1.46183	6.50038e-180	0.529
C23H1orf216		7	dI4	0.730413	1.2073e-170	0.671
LUZP2		7	dI4	0.721037	2.05422e-168	0.551
SLC32A1		7	dI4	0.984013	7.95034e-164	0.542
ANGPT4		7	dI4	0.762278	3.06297e-157	0.569
LHX1		7	dI4	2.45969	4.26027e-140	0.933
PNOC		7	dI4	1.56243	3.78332e-139	0.507
LAMP5		7	dI4	1.7572	1.76413e-130	0.809
LOC116654252		7	dI4	1.96819	4.26097e-124	0.818
ZNF804A		7	dI4	0.63615	7.34302e-120	0.551
BHLHE22		7	dI4	0.886881	2.77926e-106	0.778
ATOH1		8	dp1 early	3.22455	1.31413e-297	0.973
PLCL1		8	dp1 early	0.851763	8.9921e-199	0.578
OLIG3		8	dp1 early	2.12047	4.01328e-151	1
NKD1		8	dp1 early	2.20327	4.11793e-151	0.996
BARHL1		8	dp1 early	0.960843	3.25271e-136	0.722
LOC107311917		8	dp1 early	1.03939	1.307e-134	0.544
RHBDL3		8	dp1 early	1.51244	8.47883e-123	0.954
STK32B		8	dp1 early	1.14906	1.96215e-116	0.837
FABP6		8	dp1 early	2.49122	2.21989e-114	0.916
OTOP1		8	dp1 early	0.865317	1.87053e-110	0.639
TGFB2		8	dp1 early	1.18859	1.25738e-109	0.65
SEMA3F		8	dp1 early	0.915493	9.63132e-106	0.764
DLL1		8	dp1 early	0.96511	2.40871e-102	0.631
BTG2		8	dp1 early	1.69658	2.94583e-102	0.97
PNRC1		8	dp1 early	0.958537	2.12698e-97	0.996
PCDH18		8	dp1 early	1.46859	4.3899e-89	0.859
NSG1		8	dp1 early	1.44233	5.08338e-89	1
TMSB4X		8	dp1 early	1.10587	1.57877e-86	1
BTG1		8	dp1 early	1.06729	4.26591e-86	0.996
NEO1		8	dp1 early	1.51542	1.36545e-85	0.989
BARHL1		9	dI1	2.21383	0	0.928
LHX9		9	dI1	2.10037	0	0.992
TMEM163		9	dI1	1.9451	0	0.976
MAB21L2		9	dI1	1.66056	0	0.844
SLC17A6		9	dI1	1.60959	0	0.915
RSPO2		9	dI1	1.60234	0	0.676
BARHL2		9	dI1	1.59266	0	0.889
GRIN2A		9	dI1	1.43092	0	0.751
LOC107317188		9	dI1	1.27234	0	0.692
PLK2		9	dI1	1.13306	0	0.645
CHST8		9	dI1	0.880587	0	0.716
LHX2		9	dI1	1.14058	8.09308e-297	0.584
NPFF		9	dI1	3.43751	2.70664e-291	0.96
MYO7A		9	dI1	1.07809	3.24736e-282	0.775
SYT4		9	dI1	3.20929	1.75799e-275	0.989
NRN1		9	dI1	2.11968	5.24531e-269	1
EVX2		9	dI1	0.920118	1.14565e-264	0.645
UNC5D		9	dI1	0.914122	8.47734e-261	0.647
CAPN5		9	dI1	0.650352	9.94585e-256	0.533
DSCAM		9	dI1	0.962023	7.23545e-248	0.576
VXN		10	dI6/v0/v1	1.01546	0	0.588
PAX2		10	dI6/v0/v1	1.99754	7.74705e-247	0.74
MYBL1		10	dI6/v0/v1	0.996016	2.25402e-240	0.595
NEUROD4		10	dI6/v0/v1	1.90858	1.52139e-214	0.878
PRDM8		10	dI6/v0/v1	1.61057	1.51747e-185	0.842
SP8		10	dI6/v0/v1	0.952866	8.89486e-184	0.711
SH3RF3		10	dI6/v0/v1	1.09104	1.00767e-166	0.868
LHX1		10	dI6/v0/v1	2.06172	1.17738e-164	0.894
EBF2		10	dI6/v0/v1	1.1813	1.43936e-156	0.907
LOC116654252		10	dI6/v0/v1	1.34065	2.10568e-152	0.794
ZBTB16		10	dI6/v0/v1	1.16446	8.38495e-129	0.887
GFRA1		10	dI6/v0/v1	1.38281	3.12253e-126	0.82
LOC107318756		10	dI6/v0/v1	1.2733	8.05427e-115	0.977
PROX1		10	dI6/v0/v1	1.29002	5.36043e-111	0.965
PTPRG		10	dI6/v0/v1	1.7595	3.17621e-110	0.977
PXDC1		10	dI6/v0/v1	0.68493	7.04087e-110	0.553
COTL1		10	dI6/v0/v1	1.51047	2.05237e-109	1
PENK		10	dI6/v0/v1	2.5642	2.14512e-107	0.727
FAM110A		10	dI6/v0/v1	1.3858	6.49366e-107	0.949
CBLB		10	dI6/v0/v1	1.12934	4.85271e-104	0.817
PDGFA		11	pDRG	2.09046	0	0.931
SOX10		11	pDRG	2.00301	0	0.898
PPP1R1C		11	pDRG	2.00205	0	0.963
NPR3		11	pDRG	1.69691	0	0.88
PRDM12		11	pDRG	1.59269	0	0.87
EDNRB		11	pDRG	1.55502	0	0.838
FOXD3		11	pDRG	1.51732	0	0.903
ARHGAP31		11	pDRG	1.33998	0	0.898
COL9A3		11	pDRG	1.24999	0	0.87
ASS1		11	pDRG	1.11308	0	0.861
ADGRG6		11	pDRG	1.04357	0	0.819
TNC		11	pDRG	0.954801	0	0.727
PKDCC		11	pDRG	0.950495	0	0.759
HAS2		11	pDRG	0.869875	0	0.667
LOC116653473		11	pDRG	0.785978	0	0.653
LEF1		11	pDRG	0.709299	0	0.759
ADAMTS20		11	pDRG	0.64901	0	0.611
SYNM		11	pDRG	0.618975	0	0.611
ETS1		11	pDRG	0.606771	0	0.62
LGALS3		11	pDRG	0.605578	0	0.611
COL9A1		11	pDRG	0.602729	0	0.583
GHR		11	pDRG	0.58155	0	0.644
LTK		11	pDRG	0.576286	0	0.648
TLX3		12	dI5	2.47099	0	0.936
LMX1B		12	dI5	2.45447	0	0.941
TFAP2E		12	dI5	1.3318	5.50891e-180	0.622
TFAP2A		12	dI5	1.47287	4.85598e-128	0.926
PDZRN3		12	dI5	1.5303	5.91011e-113	0.569
GFRA1		12	dI5	1.4066	9.18717e-106	0.915
POU4F2		12	dI5	0.904166	1.8316e-95	0.559
TMSB15B		12	dI5	1.08627	5.38599e-83	1
GDF11		12	dI5	1.63386	3.98952e-77	0.931
EBF2		12	dI5	1.08523	2.36074e-75	0.867
RAB26		12	dI5	1.15605	1.37531e-71	0.585
MAB21L1		12	dI5	0.970466	1.59212e-69	0.585
AJAP1		12	dI5	1.0338	7.7503e-69	0.58
PROX1		12	dI5	1.31751	2.62426e-67	0.968
LOC107316274	COE3-like	12	dI5	1.19335	1.9252e-66	0.984
VSTM2L		12	dI5	1.09477	1.05479e-63	0.628
TAGLN3		12	dI5	1.48921	5.45476e-63	1
CLVS1		12	dI5	0.735899	6.88635e-60	0.745
NEFM		12	dI5	1.36596	1.00958e-57	0.941
TP53I11		12	dI5	1.22196	1.07585e-55	1
PCDH8		13	dp2	2.16867	5.61388e-80	0.667
OLIG3		13	dp2	1.85043	4.80885e-53	0.909
NEUROG1		13	dp2	1.34005	8.80973e-49	0.598
LOC107307993	ZIC5	13	dp2	0.666161	6.07062e-47	0.735
ZIC1		13	dp2	1.37445	5.4446e-43	1
ZIC2		13	dp2	1.0244	1.52904e-41	0.932
CMTM8		13	dp2	0.964156	1.20297e-40	0.97
ISM1		13	dp2	0.587367	1.33274e-40	0.606
ZIC4		13	dp2	0.588277	2.345e-38	0.652
LFNG		13	dp2	1.12538	2.0867e-37	1
NPPC		13	dp2	1.06132	4.97695e-34	0.833
IGSF11		13	dp2	0.868537	1.93081e-33	0.917
EFNB2		13	dp2	1.0517	1.08292e-32	0.947
LOC107324440		13	dp2	0.923252	1.16071e-32	0.97
CXCR4		13	dp2	0.965275	1.80765e-32	0.939
LRP4		13	dp2	0.678983	7.9774e-32	0.758
LRRN1		13	dp2	1.03555	1.04121e-31	1
RFX4		13	dp2	0.909408	3.73563e-31	0.97
VIM		13	dp2	0.790669	1.51946e-29	1
MSX1		13	dp2	0.880583	3.56288e-28	0.992
EN1		14	dI6/v0	3.52826	0	0.557
PNOC		14	dI6/v0	2.15584	0	0.809
SLC6A5		14	dI6/v0	1.48216	0	0.711
SLC32A1		14	dI6/v0	1.43548	0	0.838
CACNA2D3		14	dI6/v0	1.42765	0	0.774
GAD1		14	dI6/v0	0.930206	3.60541e-283	0.583
NRXN3		14	dI6/v0	2.10096	1.67755e-277	0.864
PAX2		14	dI6/v0	1.88087	3.67233e-277	0.902
LOC116654252		14	dI6/v0	2.9109	1.11739e-260	0.991
LOC107321210		14	dI6/v0	1.50852	7.25229e-257	0.957
LOC107315131		14	dI6/v0	0.740162	7.53076e-257	0.545
GAD2		14	dI6/v0	0.795216	9.15924e-228	0.506
LHX1		14	dI6/v0	3.0707	1.69851e-208	1
HMX2		14	dI6/v0	1.1106	2.76038e-196	0.553
LHX5		14	dI6/v0	1.42638	2.01868e-182	0.932
LOC107324282		14	dI6/v0	1.41925	1.30016e-178	0.881
HMX3		14	dI6/v0	1.34319	1.20527e-177	0.54
PDZRN4		14	dI6/v0	0.754188	1.28491e-177	0.545
LAMP5		14	dI6/v0	1.91001	2.45225e-170	0.872
CHRNA4		14	dI6/v0	1.12779	4.04014e-165	0.736
ISL1		16	dI3	3.15788	0	0.966
TLX3		16	dI3	2.66518	0	0.983
SYBU		16	dI3	1.14418	1.00128e-253	0.733
CABP1		16	dI3	0.898861	6.98816e-120	0.534
NTRK3		16	dI3	1.56076	6.94598e-116	0.892
GDF11		16	dI3	2.32899	1.78971e-110	0.977
LOC107314905		16	dI3	0.631342	7.12485e-106	0.545
PRR18		16	dI3	2.25511	6.59326e-96	1
POU4F2		16	dI3	0.810612	5.65267e-94	0.58
DYNC1I1		16	dI3	1.3004	2.15049e-90	0.903
ARFGEF3		16	dI3	1.03721	7.52785e-85	0.841
LZTS1		16	dI3	0.984613	8.86775e-78	0.892
TP53I11		16	dI3	1.64953	3.22462e-77	1
RAPGEF5		16	dI3	0.975979	5.54016e-74	0.631
NRN1		16	dI3	1.0807	3.97299e-69	0.915
MYT1		16	dI3	1.19535	5.87636e-63	0.977
NEFM		16	dI3	2.05702	1.0105e-60	0.903
CLVS2		16	dI3	1.48803	1.63676e-60	0.983
MAP1A		16	dI3	1.25691	4.71801e-60	0.994
NGFR		16	dI3	1.21662	8.13426e-60	0.955
LOC107318668		17	MN	1.91644	0	0.505
NKX6-1		17	MN	2.45708	3.91175e-239	0.677
NKX6-2		17	MN	1.53839	1.54253e-175	0.688
SLIT3		17	MN	1.22615	1.88328e-75	0.559
SULF2		17	MN	1.11892	3.51978e-56	0.613
KCNJ5		17	MN	0.561211	1.04233e-52	0.602
QSOX1		17	MN	0.925346	2.2361e-52	0.634
CACNG4		17	MN	1.95803	7.09291e-52	0.849
LOC107309443		17	MN	1.40656	5.33553e-44	0.849
CDH20		17	MN	0.720743	4.08677e-42	0.516
ONECUT1		17	MN	1.17016	4.31345e-34	0.71
RAPGEF5		17	MN	0.773232	5.22809e-33	0.613
TPPP3		17	MN	0.774888	1.32748e-31	0.763
NEFM		17	MN	1.90171	1.70891e-28	0.914
NTNG1		17	MN	0.864222	3.05011e-27	0.688
STMN2		17	MN	1.5857	4.59733e-26	0.935
NSG2		17	MN	1.15356	3.76655e-25	1
GFRA1		17	MN	1.07525	9.1793e-25	0.753
SNCB		17	MN	0.531705	1.87832e-24	0.559
CFAP36		17	MN	0.801234	8.1356e-24	0.903
RSPO1		18	RP	3.23713	0	0.936
BMP4		18	RP	2.68561	0	0.936
RSPO3		18	RP	2.45637	0	0.864
CNMD		18	RP	2.24618	0	0.855
ALDH1A2		18	RP	2.13777	0	0.955
SGK1		18	RP	1.27804	0	0.673
PERP		18	RP	1.26122	0	0.664
LMX1A		18	RP	1.24638	0	0.818
STRA6		18	RP	1.05678	0	0.755
ADAMTS8		18	RP	1.05094	0	0.6
SLC22A3		18	RP	1.03626	0	0.673
WNT9A		18	RP	1.15759	7.89359e-284	0.718
WNT1		18	RP	2.31946	6.31071e-268	0.982
LAMB1		18	RP	1.71601	3.45178e-256	0.955
TM6SF1		18	RP	0.97187	3.40477e-255	0.691
OLFML3		18	RP	0.616775	1.42761e-245	0.555
ADAMTS3		18	RP	1.2873	1.2591e-240	0.782
LMX1B		18	RP	1.44272	1.31675e-233	0.927
RASEF		18	RP	1.03152	1.22957e-231	0.564
WNT3A		18	RP	1.61343	5.67092e-210	0.927
PPP1R17		19	diff. DRG	3.53938	0	0.909
INKA1		19	diff. DRG	2.8105	0	1
LOC107313875	HMX2-like	19	diff. DRG	1.70832	0	0.661
SIX1		19	diff. DRG	1.60617	0	0.959
TNNT3		19	diff. DRG	1.41049	0	0.826
LOC107320292	STARD10-like	19	diff. DRG	1.3348	0	0.917
AMIGO3		19	diff. DRG	1.31281	0	0.884
ASS1		19	diff. DRG	1.11278	0	0.95
NPR2		19	diff. DRG	0.983639	0	0.802
HS3ST5		19	diff. DRG	0.873585	0	0.678
TNFAIP8L3		19	diff. DRG	0.659322	0	0.678
LOC107315537	NDNF-like	19	diff. DRG	0.571247	0	0.512
ARHGAP28		19	diff. DRG	1.09397	1.04539e-295	0.893
SLC66A1L		19	diff. DRG	0.584501	2.51579e-277	0.694
PAPLN		19	diff. DRG	0.751228	3.32197e-262	0.661
PPP1R1C		19	diff. DRG	1.14373	4.85987e-262	0.81
EYA1		19	diff. DRG	0.746479	5.58612e-261	0.744
ISL1		19	diff. DRG	3.24267	2.45094e-253	1
CERKL		19	diff. DRG	2.22716	1.92771e-247	0.975
NID2		19	diff. DRG	1.32607	1.98318e-244	0.934
LOC107312830	EDNRB2	20	Melanocytes	4.02157	0	1
MLANA		20	Melanocytes	3.57865	0	0.935
SNAI2		20	Melanocytes	3.02076	0	1
PRLH		20	Melanocytes	2.77977	0	0.742
TNNC1		20	Melanocytes	2.62402	0	0.968
GJA5		20	Melanocytes	2.51469	0	0.871
LOC107324519	SAP-like	20	Melanocytes	2.41407	0	0.935
RAB38		20	Melanocytes	2.39473	0	1
HPGDS		20	Melanocytes	2.27354	0	0.903
TRPM1		20	Melanocytes	1.8239	0	0.968
GYPC		20	Melanocytes	1.72948	0	0.968
TSPAN10		20	Melanocytes	1.55672	0	0.968
GPNMB		20	Melanocytes	1.51332	0	0.968
TFEC		20	Melanocytes	1.50649	0	0.677
RDH8		20	Melanocytes	1.06711	0	0.71
MLPH		20	Melanocytes	1.05451	0	0.935
COL6A3		20	Melanocytes	0.932075	0	0.774
LOC107314961	FMN1-like	20	Melanocytes	0.644065	1.0722e-273	0.774
ATP6V1C2		20	Melanocytes	0.555513	7.05006e-233	0.548
ARHGAP15		20	Melanocytes	0.572712	6.25458e-218	0.742
