# Supplementary material for: Retinoic acid, an essential component of the roof plate organizer, promotes the spatiotemporal segregation of dorsal neural fates
Source: Development. 2024 Sep 30;151(19):dev202973. doi: 10.1242/dev.202973 (PMC11463963; doi:10.1242/dev.202973)
Supplement: Table S2. — The roof plate cluster was subdivided into 4 sub-clusters as shown in Figure S5. And the most prominently expressed genes (20/subcluster) are presented. [file develop-151-202973-TableS2.xlsx]

## Sheet: Sheet 1
Table S2- Top 20 genes in re-clustered roof plate
Gene	LOC_translated	Cluster (re-clustering of Roof plate cells)	avg_log2FC	Adjusted P-value	Percentage cells expressing the gene in the cluster
BAMBI		0	1.39193	1.49965e-15	0.97
NANOS1		0	1.64277	6.26056e-13	0.822
ALCAM		0	1.68766	1.86185e-12	0.832
IGFBP5		0	1.68227	5.95701e-11	0.941
LOC107310329	FABP5	0	1.20738	2.0523e-10	0.842
SLIT1		0	0.829508	1.58196e-08	0.881
CTBP2		0	0.732703	7.29297e-08	0.95
RARB		0	0.584172	5.25867e-07	0.683
SGK1		0	0.918923	5.29247e-07	0.584
MEIS1		0	0.57445	4.37448e-06	0.99
HOXA3		0	0.569162	4.51401e-06	0.97
F11R		0	0.540013	7.1233e-06	0.683
CARMIL3		0	0.595547	7.87393e-06	0.931
NFIA		0	0.810151	8.76676e-06	0.931
LOC107314969	7B2	0	0.588818	8.81649e-06	0.743
LOC107314285	DSPA2b-like	0	0.728614	9.91165e-06	0.723
LPP		0	0.579183	1.45792e-05	0.772
CADM1		0	0.881985	1.46861e-05	0.931
ISM1		0	0.629492	2.48812e-05	0.842
ZFHX4		0	0.539262	4.20039e-05	0.941
ATOH1		1	2.58872	9.25895e-25	0.781
OLIG3		1	2.24914	2.87917e-23	0.953
TMSB4X		1	1.78086	3.92195e-19	1
ID2		1	1.76077	3.14439e-18	0.984
ID1		1	1.87663	1.13877e-17	1
LOC107317839	HES6-like	1	1.7303	7.48393e-14	0.797
EN1		1	0.792731	1.65241e-13	0.484
LOC107320998	noggin2-like/NOG2-like	1	0.931713	1.75342e-13	0.641
DLX5		1	1.51752	2.39469e-13	0.547
NOTCH1		1	1.04216	4.06672e-13	1
ATOH8		1	1.17292	1.47466e-12	0.781
DKK3		1	0.77741	2.1562e-11	1
MAP1B		1	0.943471	5.74298e-11	1
DCX		1	1.12087	6.70046e-11	0.938
TUBB3		1	1.04412	7.94149e-11	0.938
NOG		1	0.821745	1.21932e-10	0.641
MTCL1		1	0.763375	1.29118e-09	0.656
LOC107315152	CECR2	1	1.01659	3.65073e-09	0.922
LRRN1		1	1.07022	7.07545e-09	0.938
NSG1		1	1.17693	7.08076e-09	0.969
NXPH2		2	0.753726	1.31556e-08	0.714
RPS29		2	0.533149	6.60533e-07	1
COL26A1		2	1.19392	7.85916e-07	0.875
GPC3		2	1.06003	2.46483e-06	0.929
SLC1A3		2	0.770515	2.67328e-06	0.929
ADAMTS3		2	0.982143	3.10423e-05	0.929
COLEC12		2	1.46553	7.22126e-05	0.875
SCD		2	1.09998	0.0003666	0.875
NSG2		2	1.16993	0.00285895	0.821
RDH10		2	1.45953	0.00405091	0.75
RSPO3		2	0.740937	0.00405771	0.982
TGFB2		2	0.533991	0.0641343	0.589
MYH10		2	0.556851	0.0784847	0.946
RRBP1		2	0.545111	0.0812329	0.911
NDUFA1		2	0.526975	0.115502	0.946
CADM3		2	0.617761	0.139759	0.911
JAG1		2	0.521506	0.192114	0.929
LOC116652503		2	0.634543	0.227985	0.875
GOLIM4		2	0.601956	0.299457	0.893
PLXNA4		2	0.525291	0.320085	0.732
HMGB1		3	0.714391	5.14735e-07	1
HMGB2		3	1.44647	6.1056e-07	1
LOC107324487		3	1.17509	9.33247e-07	1
ARL6IP1		3	0.889813	5.45429e-06	1
CKAP2		3	1.1752	1.28428e-05	1
PTTG1		3	0.904498	1.34558e-05	1
CDCA3		3	1.10235	4.19612e-05	0.97
TOP2A		3	1.07835	9.34322e-05	1
TUBB4B		3	0.802604	0.000112927	1
BIRC5		3	0.687031	0.000934267	1
NUCKS1		3	0.708314	0.0011916	1
MAD2L1		3	0.809586	0.00185079	0.97
LOC107313649		3	0.579079	0.00217489	1
MTFR2		3	0.66923	0.0022077	0.909
BUB3		3	0.66575	0.00603882	1
HMGN2		3	0.604461	0.00612366	1
PBK		3	0.655594	0.0207109	0.97
DPCD		3	0.540492	0.0209964	1
SOD1		3	0.536887	0.0229115	1
RANGAP1		3	0.616037	0.0419954	0.97
