# Supplementary material for: Retinoic acid, an essential component of the roof plate organizer, promotes the spatiotemporal segregation of dorsal neural fates
Source: Development. 2024 Sep 30;151(19):dev202973. doi: 10.1242/dev.202973 (PMC11463963; doi:10.1242/dev.202973)
Supplement: Table S3. — The peripheral clusters were subdivided into 5 sub-clusters as shown in Fig. 6. The most prominently expressed genes (20/sub-cluster) are presented. [file develop-151-202973-TableS3.xlsx]

## Sheet: Sheet 1
Table S3- Top 20 genes in reclustered DRG-melano clusters
Gene	LOC_translated	Cluster (re-clustering of DRG Melanocyte cells)	avg_log2FC	Adjusted P-value	Percentage cells expressing the gene in the cluster
MRPS28		0	1.36317	4.42242e-81	0.996
NRARP		0	1.59779	1.1417e-66	0.996
LOC107323479	HES5-like	0	1.84018	8.69341e-63	0.965
BCL11B		0	1.54084	3.99809e-62	0.856
HEY1		0	1.20057	2.56056e-59	0.961
PDGFA		0	1.13463	2.00903e-56	0.974
FABP7		0	1.35296	2.79969e-56	1
ACKR3		0	0.9397	7.70927e-56	0.782
PAK1		0	0.573643	1.53077e-53	0.725
LOC107323256		0	1.44691	3.89074e-49	0.9
CA9		0	0.783536	7.79808e-49	0.926
EDNRB		0	0.857324	8.48331e-46	0.952
CRABP2		0	0.626172	2.94366e-45	0.869
LOC107317839	HES6-like	0	1.39331	3.17193e-43	0.878
SELENOH		0	0.674258	4.88719e-43	0.991
AIF1L		0	0.888197	9.67011e-43	0.978
LOC116653473		0	0.651269	4.37614e-40	0.721
LOC107322403		0	1.08999	1.01246e-39	0.978
C3H1orf198		0	0.743287	3.2216e-39	0.965
LOC107306834	IL1R1-like	0	0.571439	2.10918e-38	0.646
LOC107309133	VWDE/SERAF	1	3.27344	1.13033e-61	0.866
LOC107314568	PHLDA2	1	1.65145	8.5698e-59	0.907
SOX2		1	1.18201	3.14023e-57	0.995
GFRA4		1	0.783176	3.69301e-52	0.634
ECRG4		1	1.08485	4.85204e-52	0.69
LMO4		1	1.41101	1.56868e-51	1
DAB1		1	1.09931	4.09234e-47	0.981
GPR17		1	0.670527	1.13196e-45	0.597
CHL1		1	0.544015	1.26417e-44	0.616
LPP		1	0.866636	1.6984e-42	0.917
TRIL		1	0.63297	5.33142e-42	0.764
LAMB1		1	0.805299	5.56408e-40	0.954
TMCO1		1	0.693086	3.55021e-38	0.995
LDHB		1	0.799131	3.65065e-38	1
FOXD3		1	0.897693	1.97727e-36	0.991
GJA1		1	0.919809	2.3197e-36	0.931
SLC35F1		1	0.65025	1.11224e-35	1
GPC1		1	0.596405	1.60981e-35	1
ADAMTS15		1	0.588911	2.7805e-35	0.519
ARHGEF4		1	0.51325	2.74534e-34	0.56
TLX3		2	2.61249	7.60457e-170	0.96
PPP1R17		2	3.56167	3.07856e-162	0.92
EBF1		2	2.80086	3.49218e-148	0.97
MYT1		2	1.48926	2.70293e-147	0.91
SRRM3		2	0.857396	3.58882e-131	0.814
POU4F2		2	1.6369	4.26848e-131	0.754
SYT7		2	0.912376	2.26957e-128	0.829
ELAVL2		2	1.69126	5.80018e-126	0.905
THSD7A		2	2.05802	6.34366e-126	0.95
SPOCK1		2	1.19087	9.1823e-125	0.779
ADCYAP1		2	1.38184	6.91618e-123	0.839
AMIGO3		2	1.12989	2.57894e-122	0.839
NTRK3		2	1.88811	6.81809e-119	0.774
NEUROD1		2	2.56149	7.57966e-118	0.985
TNNT3		2	1.34721	1.90716e-117	0.759
LOC107316274	COE3-like	2	1.54041	4.4304e-117	0.894
TAGLN3		2	3.252	2.57013e-116	0.99
SEMA3A		2	1.3797	5.04402e-115	0.829
NEUROD4		2	1.27209	4.61066e-114	0.889
INSM1		2	1.7884	1.58916e-113	0.965
LOC107312830	EDNRB2	3	3.65504	1.66844e-129	0.812
RAB38		3	1.59113	2.26442e-123	0.716
TRPM1		3	1.72115	3.01017e-123	0.756
GJA5		3	2.26456	5.82578e-120	0.701
TFEC		3	1.91755	1.29894e-119	0.741
PAX7		3	1.9546	1.21167e-118	0.883
SNAI2		3	2.54137	1.49585e-115	0.944
LOC107324519	SAP-like	3	1.76892	2.79556e-108	0.629
TNNC1		3	1.99371	4.31596e-103	0.761
BHLHE41		3	1.34921	1.11092e-102	0.695
BACE2		3	2.24426	2.43505e-97	0.873
TSPAN10		3	1.03895	4.06202e-97	0.599
GPNMB		3	1.27839	3.53053e-96	0.574
KIT		3	1.67485	4.04121e-89	0.65
PMEL		3	4.47803	5.22383e-89	0.802
HPGDS		3	1.29043	3.96996e-88	0.533
MLPH		3	0.850509	5.03293e-88	0.538
MSX2		3	0.909455	2.97333e-87	0.624
EMP2		3	1.71037	2.75485e-86	0.914
MSX1		3	2.38649	4.45616e-86	0.893
NEUROG1		4	1.35924	3.12295e-45	0.954
CITED4		4	0.996741	8.88649e-35	0.831
KRAS		4	2.13555	3.57814e-33	1
PKIG		4	1.63758	2.23413e-32	0.985
NEUROG2		4	1.9349	9.50309e-32	1
SIX1		4	1.40764	1.3102e-31	0.954
LOC107312875	GABRG4	4	0.83562	1.42962e-28	0.815
SRRM4		4	1.71373	1.94061e-28	0.985
GADD45G		4	1.45156	4.39313e-28	0.892
SOX4		4	1.4992	1.07031e-25	1
ADAMTS5		4	1.81513	3.83443e-25	0.923
RGMA		4	1.48553	1.48908e-24	0.938
ENPP2		4	0.924345	5.17199e-24	0.846
CDC25B		4	1.26358	8.80621e-24	1
NEUROD1		4	1.65724	1.9065e-23	0.892
ITGA6		4	1.26738	1.27375e-22	0.969
SLC38A6		4	0.967296	1.72162e-22	0.892
GSE1		4	0.921811	9.10451e-22	0.954
DKK3		4	1.40018	1.21971e-21	0.969
TFDP2		4	1.06561	3.06654e-21	0.969
