# Supplementary material for: Retinoic acid, an essential component of the roof plate organizer, promotes the spatiotemporal segregation of dorsal neural fates
Source: Development. 2024 Sep 30;151(19):dev202973. doi: 10.1242/dev.202973 (PMC11463963; doi:10.1242/dev.202973)
Supplement: Table S6. Source data for Fig. 2. [file develop-151-202973-TableS6.xlsx]

## Sheet: Fig. 2C-E
RAW DATA								AVERAGE			NORMALIZED
control
114.1	114.3	114.5	114.7	114.9	114.15
7.54	3.38	6.04	14.61	23.32	23.31
9.66	12.41	6.17	12.96	24.52	19.33
13.89	12.2	10.37	18.48	15.18	22.67
12.17	12.51	7.93	12.61	18	15.13			control	dnRAR		control	dnRAR
22.52	10.26	16.57	13.97	9.77	18.12			14.2876	18.2462		100.873	128.821
19.58	11.37	13.08	10.45	19.38	19.2			12.3315	22.4512		87.0623	158.509
22.04	7.16	10.95	13.77	20.3	14.54			9.488	34.5382		66.9867	243.845
18.56	13.79	14.65	10.87	18.36	13.87			14.2981	11.6967		100.947	82.5803
13.81	12.36	7.02	11.86	16.23	15.14			17.0355	29.9112		120.273	211.177
9.26	10.53	7.72	8.22	20.21	18.66			17.5409	23.4572		123.841	165.612
13.26	13.69	9.51	14.75	13.07	18.76				20.3873			143.938
8.75	17	9.17	12	16.12	19.92
5.42	17.93	13.05	14	16.94	16.85			14.1636	22.9554		99.9972	162.069
11.21	13.02	22.77	12.78	16.79	17.63
19.42	11.12	8.08	15.86	19.18	17.23
20.76	12.7	3.82	16.01	18.75	13.38
15.04	18.26	11.08	18.89	16.01	17.31
	12.05	4.51	17.95	12.97	15.43
	13.21	5.97	19.05	11.78	12.66
	11.68	9.57	17.82	13.83	19.6
		9.93	13.35		19.83
		9.65			17.33
		9.25
		2.31
		8.03
14.2876	12.3315	9.488	14.2981	17.0355	17.5409
dnRAR
114.2	114.4	114.6	114.8	114.1	114.12	114.13
15.39	14.61	41.62	13.64	39.39	35.56	14.35
15.52	14.98	44.97	11.82	50.24	30.19	18.07
14.89	19.99	10.74	16.02	39.63	29.2	18.84
14.36	18.17	42.02	9.29	34.67	29.74	24.35
17.98	22.59	37.24	17.57	31.47	38.75	31.16
18.44	23.65	38.4	20.46	41.01	42.27	14.5
13.52	24.05	46.14	8	38.33	27.55	16.38
11.63	12.78	34.25	15.89	38.15	16.74	17.84
17.91	24.79	38.64	9.25	31.92	21.16	16.07
12.76	19.11	32.07	15.86	27.42	17.65	19.43
14.35	19.19	30.41	6	26.97	4.91	26.44
13.49	28.33	35.19	10.99	24.28	13.6	25.37
10.92	22.21	32.39	10.99	34.77	19.7	26.55
20.99	23.49	29.23	8.46	20.22	28.89	16.12
17.53	32.73	30.13	10.2	29.73	23.54	20.34
21.73	32.14	31.99	7.78	17.78	16.62
17.62	21.8	31.72	8.79	26.69	16.06
30.07	27.21		9.53	21.85	10.1
14.42	21.4			25.31
20.41	29.62			27.62
22.84	27.93			32.74
23.75	27.55			27.62
19.7	4.41			17.88
24.22	26.1			25.73
25.12				32.21
24.84				14.06
18.2462	22.4512	34.5382	11.6967	29.9112	23.4572	20.3873

## Sheet: Fig. 2H-J
RAW DATA								AVERAGE			NORMALIZED
control
1	3	5	7	9	11	13		control	dnRAR		control	dnRAR
53	67.46	52.51	56.39	52.07	70.47	79.89		58.5483	7.19375		0.990909	0.121752
61.31	75.41	70.75	72.23	43.79	68.73	76.71		69.8295	6.265		1.18184	0.106033
49.4	79.49	76.92	50.81	39.42	68.99	56.67		66.7813	7.35		1.13025	0.124396
52.25	71.62	63.96	62.13	41.85	59.84	50.17		54.1165	6.92375		0.915903	0.117182
46.31	85.82	65.19	56.3	52.53	53.76	63.13		45.3661	8.01062		0.767805	0.135577
61.12	68.54	58.51	42.37	41.44	63.34	63.76		54.4964	6.02111		0.922332	0.101905
72.73	47.76	76.63	54.48	57.15	43.51	65.45		64.46	14.467		1.09096	0.244848
50.04	74.77	73.33	63.35	49.93	42.17	66.73			7.35636			0.124504
39.86	67.85	74.94	60.97	50.59	59.75	51.72
72.04	72.44	64.91	41.28	36.34	55.54	71.4		59.0854			1	0.134525
74.1	92.14	52.03	38.62	30.35	64.95	74.21
68.46	85.54	73.71	45.97	34.43	54.18	69.96
49.13	51.11	74.3	65.06	46.93	49.62	68.81
51.86	62.55	56.57	52.92	46.27	53.06	51.56
58.7	57.5	67.46	44.81	34.73	47.07	56.54
59.48	53.17		56.15	57.41	43.78	61.43
54.52	64.48		43.73	40.68	35.33	72.09
59.4	77.88		56.54	39.76	69.38	60.05
56.53	71.23		60.45	45.7	55.3
78.74			57.77	41.89	50
52.64				56.2	42.38
63.07				47.75	47.77
61.92				56.21
58.5483	69.8295	66.7813	54.1165	45.3661	54.4964	64.46
RARa403
2	4	6	8	10	12	14	15
10.23	19.36	10.05	6.37	11.22	6.73	16.9	12.24
8.7	5.12	-0.02	1.26	6.77	4.75	10.34	5.62
4.02	3.78	6.99	3.54	2.39	-2.13	10.74	12.74
5.24	6.85	5.11	2.12	10.54	2.85	10.19	7.39
2.8	-0.62	4.29	2.99	6.6	2.1	8.28	6.97
6.02	4.57	9.38	1.67	8.88	5.68	3.95	3.61
1.26	13.04	-1.85	0.46	9.31	1.49	10.02	1.91
4.53	3.92	10.58	8.87	13.17	17.58	19.73	11.04
8.97	11.06	17.83	13.42	3.72	4.52	10.16	8.08
11.57	1.54	14.52	11.56	7.61	3.39	11.47	4.43
2.32	8.33	6.31	8.4	6.79	3.97	3.66	10.89
10.34	0.97	4.55	8.92	2.82	-0.08	8.76	9.67
8.29	3.18	3.12	2.25	15.1	9.11	14.11	4.99
4.33	7.48	8.89	11.18	5.45	7.66	13.82	8.43
13.73	2.59	11.19	12.12	10.22	1.85	19.48	9.44
12.75	9.07	15.02	15.65	7.58	11.94	30.56	12.38
		6.53			1.18	9.2	6.64
		0.29			25.79	18.45	4.2
		10.31				28.71	-3.98
		3.91				26.81	10.2
						35.72	5.97
						9.25	8.98
						2.43
7.19375	6.265	7.35	6.92375	8.01062	6.02111	14.467	7.35636

## Sheet: Fig. 2N-P
RAW DATA																	AVERAGE
control									dnRAR
103.1	103.3	103.5	103.7	103.9	103.11	103.13	103.15		103.2	103.4	103.6	103.8	103.1	103.12	103.14		control	dnRAR
3.70667	3.08833	1.50833	3.52833	4.09333	2.71333	3.86	2.205		4.87833	11.35	11.7583	2.12167	3.56167	4.64	1.89		7.3797	10.8293
2.64667	1.81833	3.54833	0.958333	3.64333	7.85333	3.81	3.165		11.7583	17.56	5.35833	3.25167	2.91167	14.72	6		1.73451	12.4148
7.99667	3.18833	4.25833	2.00833	6.44333	4.43333	4.2	2.865		6.04833	13.33	8.45833	1.67167	12.1317	11.84	12.87		2.8913	11.4619
6.28667	2.03833	1.79833	5.08833	3.36333	6.27333	2.43	2.555		5.45833	7.55	15.4783	8.39167	10.3217	13.62	7.64		4.17268	7.26133
11.2067	3.67833	4.47833	5.87833	2.03333	2.50333	3.78	3.405		6.06833	11.01	9.85833	10.3817	2.01167	7.48	7.68		4.39644	7.22917
5.96667	0.548333	2.99833	4.81833	6.60333	2.45333	2.75	1.785		3.21833	11.72	9.64833	4.98167	6.60167	2.05	9.58		3.95795	10.2319
9.48667	2.57833	2.60833	4.48833	5.24333	3.80333	1.83	2.165		3.19833	18.31	13.3483	5.39167	5.46167	2.43	4.83		2.8319	6.7824
7.79667	1.83833	2.20833	4.70833	3.51333	4.67333	2.25	2.295		9.11833	8.68	13.0683	4.54167	4.41167	6.26	8.03		2.428
7.12667	1.22833	2.61833	5.65833	3.64333	2.57333	3.67	1.895		14.3183	8.4	11.9783	5.66167	4.08167	9.87	3.9
4.19667	0.358333	2.59833	5.30833	11.9833	2.30333	2.92	0.855		10.9083	3.37	15.0483	8.54167	5.20167	10.99	2.28		3.72406	8.51778
4.69667	0.958333	4.19833	4.10833	5.07333	4.37333	3.49	1.825		15.7283	19.68	7.07833	8.03167	4.05167	17.11	5.76
7.51667	1.37833	2.78833	4.31833	3.35333	4.41333	2.1	2.845		26.6583	23.84	10.7883	4.70167	12.4617	15.83	9.84
8.03667	-0.541667	2.98833	3.99833	3.81333	3.26333	1.86	1.885		10.9283	11.87	25.3783	4.89167	3.62167	10.65	2.76
5.40667	1.32833	4.61833	3.73833	3.30333	5.11333	3.05	3.655		5.99833	13.64	14.8283	13.0617	8.09167	5.61	8.89
10.4767	3.34833	2.76833	3.34833	4.00333	2.82333	1.49	0.655		6.71833	10.09	11.2683	9.07167	13.3717	11.71	13.18
4.71667	2.54833	2.90833	4.73833	4.71333	2.14333	3.31	1.925		3.96833	7.49	14.1683	6.68167	8.24167	9.42	6.53
8.00667	2.76833	1.92833	5.66833	5.27333	3.25333	2.35	0.965		24.6283	9.53	16.5783	8.02167	3.81167	2.1	13.07
5.06667	0.818333	3.78833	3.95833	4.98333	4.79333	3.6	3.305		24.3183	13.22	8.70833	15.4717	3.81167	5.37	5.33
11.1767	-0.991667	5.21833	3.58833	3.90333	3.93333	2.35	2.445		10.4583	8.71	9.67833	6.99167	4.35167	14.22	4.98
7.50667	1.71833	1.24833	3.67833	4.89333	4.27333	2.2	3.055		12.2083	4	4.26833	18.4017	8.39167	23.36	6.18
6.73667	2.28833	1.57833	3.95833	3.29333	4.89333	2.17	4.145			7.45	23.3083	11.5017	2.49167	15.51	4.58
10.3567	1.03833	4.37833	4.29833	3.96333	6.67333		1.375			12.19	15.5583	8.33167	17.2917	17.59	3.45
8.71667	0.778333	2.87833	4.12833	3.15333	2.10333		1.725			32.1	12.0283	5.65167	21.2417	14.37	7.31
9.96667	-0.131667	3.94833		3.55333	2.92333		1.675			27.59	7.27833	2.10167	5.57167	5.68	6.21
12.3567	0.568333	3.05833		4.41333	3.14333		2.305			12.49	10.0183	1.35167		3.69	6.79
6.02667	0.318333	-0.831667		2.30333	5.20333		3.735			3.04	6.48833	3.12167		10.96
5.40667	2.63833	1.97833		4.89333			1.165			6.99	1.94833	8.11167		9.4
8.17667	2.78833			4.76333			4.155				7.55833	19.2817		9.36
7.50667	2.97833			3.28333			3.575					3.90167		5.04
10.5267	0.398333						3.235					4.22167		15.26
6.05667	2.81833													14.24
6.94667	5.51833													7.04
5.72667	1.95833
	1.31833
7.3797	1.73451	2.8913	4.17268	4.39644	3.95795	2.8319	2.428		10.8293	12.4148	11.4619	7.26133	7.22917	10.2319	6.7824
