# Supplementary material for: Retinoic acid, an essential component of the roof plate organizer, promotes the spatiotemporal segregation of dorsal neural fates
Source: Development. 2024 Sep 30;151(19):dev202973. doi: 10.1242/dev.202973 (PMC11463963; doi:10.1242/dev.202973)
Supplement: Table S7. Source data for Fig. 3. [file develop-151-202973-TableS7.xlsx]

## Sheet: Fig. 3C-E
RAW DATA								AVERAGE			NORMALIZED
control
1	3	5	7	9	11	13		control	dnRAR		control	dnRAR
12.26	21.72	14.49	44.63	20.75	30.91	13.16		18.0452	44.5855		0.669813	1.65495
19.24	31.51	23.11	43.91	25.68	20.82	13.7		27.9874	83.0875		1.03885	3.0841
9.23	25.12	19.99	44.94	22.97	15	16.55		25.5122	57.7812		0.946979	2.14476
8.98	35.45	24.16	34.52	17.63	18.13	14.08		44.8881	42.0992		1.66619	1.56267
11.63	22.71	21.54	43.25	29.2	16.91	18.45		21.7181	35.6374		0.806146	1.32281
15.89	26.16	23.88	51.14	26.97	24.15	15.07		23.4928	32.3325		0.872021	1.20014
16.78	21.52	33.58	50.22	19.95	19.24	12.83
21.81	28.41	33.47	47.58	28.55	18.56	13.57
23.13	34.61	24.8	39.49	22.93	29.94	10.72
18.75	30.59	31.83	43.25	26.05	22.36	21.37		26.9406			1	1.82824
23.73	32.81	25.28	45.5	20.5	16.28	7.75
25.99	30.6	27.78	48.43	25.86	21.1	14.87
27.49	34.94	30.91	41.84	25.5	20.5	6.76
16.63	32.28	26.56	55.21	24.66	17.18	13.42
18.99	22.72	23.57	48.39	13.32	24.59	12.33
17.74	28.71	19.31	35.91	22.36	30.54	8.12
16.6	30.71	21.58		17.26	25.1	13.44
13.46	34.97	33.38		22.02	32.63	11.51
10.5	12.42			14.02	26.47	14.32
13.29	25.82			15.09	27.04	11.68
14.69	29.02			14.81	32.83	7.14
20.38	22.16				17.7	6.63
21.02	28.75				12.21	7.03
19.51					31.01	8.54
33.41					36.12
18.0452	27.9874	25.5122	44.8881	21.7181	23.4928	12.21
RARa403
2	4	6	8	10	12
37.18	106.03	83.37	45.49	20.1	14.88
48.59	92.99	70.57	50.37	17.65	40.86
49.09	95.16	50.34	61.24	38.88	16.32
40.98	100.96	53.86	58.34	55.33	25.84
54.33	81.94	58.87	74.73	17.68	26.43
49.85	83.3	64.94	58.08	39.39	20.18
52.13	96.38	63.44	55.72	40.35	22.93
28.89	81.12	65.93	50.58	45.34	38.06
63.14	84.59	70.84	50.11	44.38	26.77
26.63	84.98	55.85	50.54	43.62	35.1
39.63	50.67	48.9	53.06	38.25	42.52
	93.48	52.98	48	16.22	33.28
	79.85	58.33	42.51	51.68	42.76
	98.26	58.81	39.95	21.9	19.23
	74.12	51.97	46.2	37.15	29.03
	88.38	56.4	34.96	25.89	43.27
	80.47	38.87	51.12	34.26	45.99
	58.49	54.95	48.57	45.71	24.58
	92.63	61.2	19.77	43.33	49.7
	88.95	54.77	23.42		48.92
	72.09	67.87	18.98
	75.11	72.39	14.33
	70.2	57.09	25.58
	63.95	39.66	19.68
		32.33	11.15
44.5855	83.0875	57.7812	42.0992	35.6374	32.3325

## Sheet: Fig. 3F-H
RAW DATA								AVERAGE			NORMALIZED
control
1	3	5	7	9	11	13		control	dnRAR		control	dnRAR
16.96	19.84	6.99	24.03	22.82	6.13	18.92		22.5428	0.704583		1.32064	0.041277
16.86	19.97	7.43	13	19.12	14.3	18.99		17.249	0.615882		1.01051	0.0360805
25.3	16.73	2.97	20.84	21.75	22.15	20.17		4.36913	0.423333		0.255959	0.0248004
25.64	20.13	3.87	26.25	17.47	20.67	21.28		21.2471	1.69364		1.24473	0.0992192
21.66	16.18	1.69	21.67	20.61	25.77	21.38		18.0486	0.901538		1.05735	0.0528153
21.84	15.72	2.66	22.81	17.38	13.93	21.58		17.2924	0.134583		1.01305	0.00788436
23.04	16.38	5	23.91	18.38	20.14	17.99		18.7385	0.511579		1.09776	0.0299701
22.11	16.69	5.74	20.31	18.02	21.98	16.3
20.87	22.26	9.32	24.09	20.13	22.79	13.77
20.82	17.18	6.96	17.41	19.01	19.73	16.51		17.0696			1	0.041721
23.38	15.88	3.3	20.81	16.13	23.75	19.45
18.8	16.68	3.31	22.6	12.26	20.18	21.19
22.11	15.63	1.75	22.34	18.81	13.23	16.07
21.85	16.95	3.05	20.56	13.33	18.68
20.94	15.59	2.72	26.39	19.84	25.72
28.38	14.29	3.14	20.69	15.96	8.81
21.25	15.15	3.55	18.07	13.65	14.43
23.3	17	3.97	16.19	14.49	10.22
26.5	19.17	7.9	19.04	20.07	16.03
26.96	17.23	6.83	26.45	19.66	14.39
21.91	17.58	2.95	18.73	20.13	10.11
22.57		3.01
25.05		2.38
22.77
22.7
22.5428	17.249	4.36913	21.2471	18.0486	17.2924	18.7385
RARa403
2	4	6	8	10	12	14
2.35	0.1	1.13	1.2	2.23	2.56	-3.26
2.38	-0.11	-0.01	2.85	1.58	0.6	-0.78
2.17	-1.8	-0.24	6.46	0.12	1.51	0.73
1.37	1.38	-3.65	0.8	-2.24	-0.67	0.55
-0.68	1.09	0.38	1.05	-0.27	1.13	-2.07
0.88	1.76	-0.92	2.03	3.04	-0.33	-1.1
3.75	0	-0.26	1.37	-0.43	1.56	0.35
0.26	1	-0.44	0.62	3.1	0.9	-0.19
2.34	-0.91	0.92	0.79	0.87	0.27	1.13
-1.49	-0.43	-0.9	-0.05	0.71	0.1	1.69
0.47	2.46	0.55	1.51	0.05	0.76	0.15
-0.4	-1.15	1.82		1.44	1.56	0.71
1.23	-0.69	1.62		1.52	-2.04	-0.76
1.21	-2.6	0.63			-2.86	3.12
0.35	2.27	0.17			0.18	2.05
1.95	4.68	0.08			-2.06	1.9
1.62	3.42	0.71			-1.8	1.03
-0.84		0.59			-1.57	3.14
-1.41		0.89			1.42	1.33
1.41		3.01			1.94
-0.58		2			-1.48
-0.59		0.38			0.15
0.42		1.33			0.05
-1.26		0.37			1.35
0.704583	0.615882	0.423333	1.69364	0.901538	0.134583	0.511579

## Sheet: 3L-M
RAW DATA																	AVERAGE
control	RARα403
0	17
0	1
0	23
0	8
0	20
0	1
0	0
1	0
