# Supplementary material for: Retinoic acid, an essential component of the roof plate organizer, promotes the spatiotemporal segregation of dorsal neural fates
Source: Development. 2024 Sep 30;151(19):dev202973. doi: 10.1242/dev.202973 (PMC11463963; doi:10.1242/dev.202973)
Supplement: Table S8. Source data for Fig. 5. [file develop-151-202973-TableS8.xlsx]

## Sheet: 5A-F
NORMALIZED DATA
DLL1			LFNG
control	RARα403		control	RARα403
0.866149	14.1997		1.47135	1.31153
1.42915	2.71277		0.986276	3.95181
0.588035	4.57077		1.03876	1.03445
1.11667	12.1013		0.865584	3.34459
	7.47356		0.638029	2.05215
				3.37779
				1.47459

## Sheet: 5J
RAW DATA - the entire data appears on Github - https://github.com/dinarekler/pTP1
pTP1 in medial 30 microns
control	RARα403
0.454576	13.9386
2.70722	7.39527
1.30381	13.877
1.20692	10.9313
0.984283	22.5572
2.68575	10.038
0.46803	7.22475
1.41571	3.12841
	17.2476
