# Supplementary material for: Retinoic acid, an essential component of the roof plate organizer, promotes the spatiotemporal segregation of dorsal neural fates
Source: Development. 2024 Sep 30;151(19):dev202973. doi: 10.1242/dev.202973 (PMC11463963; doi:10.1242/dev.202973)
Supplement: Table S9. Source data for Figs 8 and 9. [file develop-151-202973-TableS9.xlsx]

## Sheet: 8B
RAW DATA
	GFP+C1QTNF3+	GFP+C1QTNF3--	%
control	0	0	0
control	1	0	1
control	0	0	0
control	0	0	0
control	0	1	0
RARα403	53	13	0.8
RARα403	100	21	0.83
RARα403	209	29	0.88
RARα403	66	13	0.84
RARα403	22	5	0.81

## Sheet: 9G-I
RAW DATA
	GFP+SERAF+	GFP+SERAF--	%				GFP+KNDC1+	GFP+KNDC1--	%				GFP+ednrb2+	GFP+ednrb2--	%
control	0	1	0			control	0	0	0			control	14	33	0.298
control	0	0	0			control	0	1	0			control	10	2	0.83
control	0	0	0			control	0	2	0			control	2	0	1
control	0	0	0			control	0	0	0			control	0	1	0
control	0	1	0			RARα403	19	22	0.46			control	0	2	0
RARα403	32	33	0.49			RARα403	63	33	0.66			control	0	0	0
RARα403	47	52	0.47			RARα403	115	55	0.68			RARα403	50	116	0.301
RARα403	65	45	0.59			RARα403	85	132	0.39			RARα403	52	153	0.254
RARα403	110	72	0.6			RARα403	37	30	0.55			RARα403	88	209	0.296
RARα403	208	67	0.76			RARα403	15	30	0.33			RARα403	106	169	0.385
RARα403	73	17	0.81									RARα403	88	161	0.353
												RARα403	40	75	0.348
												RARα403	27	50	0.351
