# Supplementary material for: Retinoic acid, an essential component of the roof plate organizer, promotes the spatiotemporal segregation of dorsal neural fates
Source: Development. 2024 Sep 30;151(19):dev202973. doi: 10.1242/dev.202973 (PMC11463963; doi:10.1242/dev.202973)
Supplement: Table S10. Source data for Fig. S4. [file develop-151-202973-TableS10.xlsx]

## Sheet: Sup. 4
RAW DATA														average
	control	each line is an embryo		foxd3			snai2			sox9				control	foxd3	snai2	sox9
														0.279897	0.00110459	0.126571	0.0322407
	intden	RFP/GFP		intden	RFP/GFP		intden	RFP/GFP		intden	RFP/GFP			0.379768	0.00328809	0.0443966	0.0197276
GFP	57355112			20713535			12083331			39693290				0.490479	0.00138906	0.115869	0.0409818
RFP	1605351	0.279897		2288	0.00110459		152940	0.126571		127974	0.0322407			0.145196	0.00088723	0.14526	0.0370645
GFP	51845958			23150253			17988102			28157982				0.265198	0.00229642	0.0563996	0.145846
RFP	1968946	0.379768		7612	0.00328809		79861	0.0443966		55549	0.0197276			0.405201	0.00257752	0.037085	0.0801324
GFP	68912175			26867116			12206495			37783889				0.454274	0.00145247	0.0541019	0.0157114
RFP	3379998	0.490479		3732	0.00138906		141435	0.115869		154845	0.0409818			0.273429	0.00150829	0.0154754	0.0264815
GFP	54913549			12138898			18264144			38836085				0.408394	0.00118482	0.017453	0.155893
RFP	797325	0.145196		1077	0.00088723		265305	0.14526		143944	0.0370645			0.233049	0.0054776	0.03113	0.00688217
GFP	52481771			21041473			19482233			28811856					0.0111583	0.0883402	0.0549918
RFP	1391806	0.265198		4832	0.00229642		109879	0.0563996		420210	0.145846					0.0811697	0.0639064
GFP	60525490			14812672			18746147			39578744
RFP	2452501	0.405201		3818	0.00257752		69520	0.037085		317154	0.0801324
GFP	43084339			16303224			20874682			40200814
RFP	1957210	0.454274		2368	0.00145247		112936	0.0541019		63161	0.0157114
GFP	66738850			17005994			27004208			24206679
RFP	1824831	0.273429		2565	0.00150829		41790	0.0154754		64103	0.0264815
GFP	49714332			16821101			20239460			38972640
RFP	2030302	0.408394		1993	0.00118482		35324	0.017453		607557	0.155893
GFP	61623648			15924850			15831023			31885282
RFP	1436136	0.233049		8723	0.0054776		49282	0.03113		21944	0.00688217
GFP				22407526			10875123			28869917
RFP				25003	0.0111583		96071	0.0883402		158761	0.0549918
GFP							7279684			46508466
RFP							59089	0.0811697		297219	0.0639064
